# Supplementary material for: Variants influencing age at diagnosis of HNF1A-MODY
Source: Mol Med. 2022 Sep 14;28:113. doi: 10.1186/s10020-022-00542-0 (PMC9476297; doi:10.1186/s10020-022-00542-0)
Supplement: Supplementary file 1 — Additional file 1. Additional data S1. [file 10020_2022_542_MOESM1_ESM.xltx]

## Sheet: Sheet1
	Czech Republic	France	Poland	Slovakia	UK	USA
size of the family	number of families	number of families	number of families	number of families	number of families	number of families
1	28	175	18	11	77	0
2	14	31	10	8	25	1
3	7	6	6	6	12	3
4	2	4	1	1	11	3
5	1	0	5	2	3	1
6	0	1	0	0	2	3
7	0	0	0	0	1	3
8	0	0	0	0	0	0
9	0	0	0	0	0	0
10	0	0	0	0	0	1
11	0	0	0	0	0	0
12	0	0	0	0	0	0
13	0	0	0	0	0	0
14	0	0	0	0	0	1
